# Supplementary material for: Dubosiella newyorkensis modulates immune tolerance in colitis via the L-lysine-activated AhR-IDO1-Kyn pathway
Source: Nat Commun. 2024 Feb 13;15:1333. doi: 10.1038/s41467-024-45636-x (PMC10864277; doi:10.1038/s41467-024-45636-x)
Supplement: Supplementary file 4 — Source Data [file 41467_2024_45636_MOESM4_ESM.zip]

Archive with 6 entries (6 files):
- Source_Data_Extended_Data.xlsx
- __MACOSX/._Source_Data_Extended_Data.xlsx
- Source_Data_Unprocessed_western_blots.pdf
- __MACOSX/._Source_Data_Unprocessed_western_blots.pdf
- Source_Data.xlsx
- __MACOSX/._Source_Data.xlsx
