# Supplementary material for: Dubosiella newyorkensis modulates immune tolerance in colitis via the L-lysine-activated AhR-IDO1-Kyn pathway
Source: Nat Commun. 2024 Feb 13;15:1333. doi: 10.1038/s41467-024-45636-x (PMC10864277; doi:10.1038/s41467-024-45636-x)
Supplement: Supplementary file 4 — Source Data [file 41467_2024_45636_MOESM4_ESM.zip › Source_Data_Extended_Data.xlsx]

## Sheet: FigS1 a
Veh	Abx	Amp	Van	Neo	Metro
8.8824	4.87367	5.76004	5.41821	5.70145	6.29615
9.31141	5.16674	5.17827	4.61824	7.22784	6.37332
7.7833	5.2241	5.28558	6.151	7.00404	6.66791
8.12993	5.23769	5.47327	6.93737	5.60112	6.93925

## Sheet: FigS1 b
TIME/h	Mock							Veh							Neo							Van					Metro					Abx					Amp
0	100	100	100	100	100	100		100	100	100	100	100	100		100	100	100	100	100	100		100	100	100	100		100	100	100	100		100	100	100	100		100	100	100	100
1	102.898	102.788	101.754	100.356	102.137	101.348		102.847	102.787	101.754	100.356	102.137	101.359		102.622	101.327	104.098	99.1903	102.565	99.4557		100	99.2509	101.812	100.389		100	99.1342	99.5745	100.727		103.321	100	101.024	99.262		102.797	99.6078	98.3333	101.064
2	103.371	103.124	105.328	102.81	104.312	103.356		98.5765	100.697	102.105	100.214	101.282	98.4258		103.371	103.097	101.23	98.7854	104.565	98.5658		101.365	101.124	98.1884	100		100.743	102.597	102.979	100.364		101.845	100.461	100.683	97.786		103.497	101.176	101.25	103.546
3	104.421	105.151	106.533	103.804	102.342	102.346		98.5765	95.4704	98.5965	98.9324	99.5726	98.4536		101.371	102.212	105.328	100.81	105.565	100.675		97.2696	96.2547	95.2899	97.6654		99.2565	100.433	100	99.2727		101.845	100.922	99.3174	98.893		101.399	98.0392	95.8333	99.2908
4	104.232	106.211	104.533	102.43	103.214	104.322		93.5943	92.6829	94.7368	93.5943	94.0171	92.2394		99.6255	100.115	98.1803	101.785	98.4537	101.576		95.5631	93.633	93.4783	95.3307		93.6803	98.7013	97.4468	98.1818		99.631	98.1567	99.6587	97.786		97.9021	96.4706	95.8333	97.5177
5	105.135	103.343	107.329	104.352	104.235	104.421		87.1886	85.3659	88.4211	87.5445	89.3162	86.2318		98.3783	96.3451	95.3607	99.166	95.4568	99.6756		92.1502	92.5094	92.029	92.9961		88.4758	90.9091	93.1915	94.1818		97.417	96.7742	95.5631	95.941		95.4545	93.7255	92.5	96.4539
6	107.833	104.542	107.864	103.314	104.565	105.323		81.1388	82.9268	83.5088	82.2064	81.1966	80.3259		96.2547	96.4602	94.2623	96.3563	94.5648	93.5468		91.1263	91.3858	90.2174	90.6615		86.2454	88.3117	89.3617	87.6364		94.8339	92.1659	93.8567	92.9889		90.9091	89.4118	91.6667	89.7163

## Sheet: FigS1 c
Veh	Abx	Abx-FMT(N)	Neo
8.12066	6.3312	6.97031	7.51077
8.7879	5.87375	7.32567	7.22784
9.39622	5.35388	6.76327	5.70145
9.62198	5.56463	7.19222	7.19222

## Sheet: FigS1 d
TIME/h	Mock						Veh						Neo					Abx					Abx-FMT(N)
0	100	100	100	100	100		100	100	100	100	100		100	100	100	100		100	100	100	100		100	100	100	100
1	101.974	103.235	100.721	101.524	102.137		102.847	102.787	101.754	100.356	102.137		102.622	101.327	104.098	99.1903		101.034	101.095	100.413	99.6454		100.388	101.181	100.376	100.707
2	102.333	104.754	101.324	102.81	103.346		98.5765	100.697	102.105	100	101.282		103.371	103.097	101.23	98.7854		99.3103	102.19	101.24	100.709		101.55	101.969	101.504	101.767
3	106.421	105.151	106.533	101.804	102.342		98.5765	95.4704	98.5965	98.9324	99.5726		101.371	102.212	105.328	100.81		100	98.5401	99.1736	99.2908		99.6124	100.606	100.872	100.82
4	104.232	106.211	104.533	102.43	103.214		93.5943	92.6829	94.7368	93.5943	94.0171		99.6255	100.115	98.1803	101.785		96.5517	97.0803	96.6942	97.5177		98.4109	98.4882	98.1128	98.6996
5	105.135	103.343	107.329	104.352	104.235		87.1886	85.3659	88.4211	87.5445	89.3162		98.3783	96.3451	95.3607	99.166		94.1379	94.8905	93.281	95.7447		95.6357	96.3071	97.609	96.9329
6	107.833	104.542	107.864	103.314	104.565		81.1388	82.9268	83.5088	82.2064	81.1966		96.2547	96.4602	94.2623	96.3563		90.6897	89.781	90.9091	90.4255		94.0853	94.126	94.7293	95.1661

## Sheet: FigS2 a
Dubosiella (OD600)											Diameter of bacteria inhibiting loop (mm)
TIME/h	MOCK			AMP50			NEO50				Amp	Van	Neo	Metro
0	0.1995	0.1982	0.2141	0.2003	0.2116	0.2015	0.1984	0.21	0.2037		38.5	27.9	14.7	0.1
24	0.6661	0.6094	0.6763	0.2129	0.2042	0.2032	0.6304	0.6166	0.6118		41.5	27	14.4	0.2
48	0.8593	0.9334	0.9279	0.209	0.2161	0.2194	0.7029	0.7526	0.7402		40.3	28.2	14.2	0.1
72	1.0983	1.0663	1.0447	0.3367	0.2844	0.2845	0.8245	0.8438	0.8701

## Sheet: FigS2 c
TIME/h	Mock					Veh DSS					Dub DSS					Akk DSS					EF DSS
0	100	100	100	100		100	100	100	100		100	100	100	100		100	100	100	100		100	100	100	100
1	100.356	103.235	100.356	101.524		102.952	102.74	100	101.575		102.105	100.405	100	101.993		101.835	102.353	98.7552	98.9726		102.033	101.718	100.407	102.419
2	102.81	104.754	102.81	102.81		101.845	101.37	101.361	101.969		100.351	101.619	101.656	103.654		102.294	103.529	101.755	100.685		100	101.031	103.659	102.823
3	103.804	104.151	103.804	101.804		98.524	97.6027	97.2789	99.6063		101.754	103.239	100.993	102.658		101.624	100	99.1701	100.945		97.9675	98.6254	96.748	97.1774
4	102.43	104.211	102.43	102.43		95.941	94.1781	95.2381	95.2756		101.053	104.049	100.993	99.3355		99.2477	98.4706	100.415	97.2603		97.1545	95.8763	95.5285	95.1613
5	104.352	103.343	104.352	104.352		90.7749	91.4384	93.1973	91.3386		97.4386	99.5951	96.6887	97.01		95.8716	96.902	96.2656	95.8904		93.4959	93.4708	92.2764	93.5484
6	103.314	104.542	103.314	103.314		87.8229	88.6986	88.7755	87.0079		94.386	97.9757	95.0331	96.0133		93.1193	95.7255	95.0207	93.1507		88.6179	87.9725	87.8049	89.5161

## Sheet: FigS2 f
Akk	Dub	EF
7.34252	10.5644	3.65431
7.98344	10.8675	3.3235
8.1242	11.2134	3.1356
7.4523	10.4564	3.67543
7.8553	10.6765	3.4212

## Sheet: FigS2 g
zo-1					OCLN					muc2
Veh	Akk	Dub	EF		Veh	Akk	Dub	EF		Veh	Akk	Dub	EF
0.646775	0.983533	0.990624	0.235149		0.23491	0.869242	1.76657	0.601908		0.177021	0.714362	0.714463	0.58778
0.457069	0.579203	0.900725	0.26292		0.396793	0.843283	1.07414	0.565175		0.633917	1.0014	1.20838	0.489387
0.461112	0.893212	1.39296	0.647858		0.387951	1.28657	1.71365	1.18667		0.249289	0.584421	1.02102	0.436751
0.32002	0.743934	0.97697	0.342134		0.7585	0.869242	1.92556	0.400477		0.255531	0.642409	1.07933	0.183387
0.490762	0.835446	0.888203	0.321134		0.635862	1.34748	1.36586	0.782588		0.223615	0.489387	1.26138	0.456522
0.207922	0.803439	1.165	0.457643		0.672271	0.931418	1.59061	0.373346		0.832161	0.706622	0.906622	0.583189

## Sheet: FigS2 h
il1b					il6					tnfa
Veh	Akk	Dub	EF		Veh	Akk	Dub	EF		Veh	Akk	Dub	EF
18.952	15.4765	7.72441	19.207		19.6294	16.4118	11.5448	19.7069		11.2168	8.41181	6.65206	11.7006
18.1349	14.5458	6.39534	18.659		17.5604	14.9603	6.22754	17.2621		13.2167	6.50664	6.88201	10.085
16.0914	14.9148	8.59746	18.6965		21.6492	15.2544	12.2998	21.2652		10.2003	8.51699	9.72642	13.1807
21.1955	10.0092	7.33569	23.0256		20.346	10.4811	13.9816	22.3911		15.0673	9.07191	5.45279	13.6466
15.3896	12.8093	5.7	17.9096		17.5674	10.3111	7.69071	18.4523		13.3129	10.6875	6.43251	14.7575

## Sheet: FigS2 i
il1b					il6					tnfa
Veh	Akk	Dub	EF		Veh	Akk	Dub	EF		Veh	Akk	Dub	EF
241.818	12.0455	30.201	79.0909		189.722	156.008	152.867	174.645		729.583	519.583	489.167	595.833
85.2273	26.5909	22.2727	150.227		187.628	150.354	152.867	187		699.167	535.833	531.25	571.25
150.227	18.8636	21.5909	385		197.47	150.563	142.187	167.944		643.75	514.167	492.917	708.75
407.727	22.5	39.3182	323.636		185.325	145.956	158.521	197.052		619.167	505	498.333	630.833
	17.2727	25.01	256.628			162.29	158.73	186.162			681.667	470.833	655

[truncated: 54 more sheets: FigS2 k, FigS2 m, FigS3 b, FigS3 d, FigS3 f, FigS3 g, FigS3 i, FigS3 j, FigS3 k, FigS4 b, FigS4 c, FigS4 d, FigS4 f, FigS4 g, FigS4 i, FigS4 k, FigS4 l, FigS6 a, FigS6 c, FigS6 d …]
