# Supplementary material for: Dubosiella newyorkensis modulates immune tolerance in colitis via the L-lysine-activated AhR-IDO1-Kyn pathway
Source: Nat Commun. 2024 Feb 13;15:1333. doi: 10.1038/s41467-024-45636-x (PMC10864277; doi:10.1038/s41467-024-45636-x)
Supplement: Supplementary file 4 — Source Data [file 41467_2024_45636_MOESM4_ESM.zip › Source_Data.xlsx]

## Sheet: Fig1 b
Veh	Abx	Amp	Van	Neo	Metro	Mock
4.7	5.7	5.1	5.4	6.1	5.4	7.8
4.6	5.5	5	5.3	6.5	5.5	7.9
4.6	6.1	5.5	5.8	6.2	5.8	8
4.4	5.8	5.4	5.1	6.4	5.3	8.2
4.5	5.7	5.3	5.2	6.4	5.5

## Sheet: Fig1 d
il1b							il6							tnfa
Veh	Abx	Amp	Van	Neo	Metro		Veh	Abx	Amp	Van	Neo	Metro		Veh	Abx	Amp	Van	Neo	Metro
13.0516	11.8218	14.003	8.65934	5.3054	12.3771		13.0516	18.6339	9.04814	7.32959	3.54637	3.06555		17.5053	7.39312	7.1305	2.92845	2.26474	1.84933
26.5627	14.1888	8.23695	9.55513	7.46622	12.8122		26.5627	9.1629	12.5471	10.3721	8.88743	2.96022		11.6009	5.94147	4.51431	4.07033	3.42344	1.2221
21.1955	10.6827	11.809	8.48383	10.758	10.6384		21.1955	20.4784	11.2036	11.44	8.69873	5.46386		16.2667	6.84882	9.2013	2.17193	1.69868	1.04613
14.9528	21.149	8.95794	10.6206	5.23039	4.96002		14.9528	9.90199	6.86618	6.69848	3.19584	11.5639		10.6915	7.42789	7.1658	4.95674	1.08753	2.96151
18.9737	10.6437	14.5856	9.620046177*	5.88986	12.3457		18.9737	13.9348	12.0676	9.98903	3.56483	12.3457		11.3481	8.42109	10.557	6.31452	1.66316	4.23525

## Sheet: Fig1 e
Veh	Abx	Amp	Van	Neo	Metro
429.673	156.689	103.203	167.234	31.4062	220.314
984.643	175.316	273.186	256.525	116.149	90.3344
563.395	143.142	228.351	218.577	118.796	96.541
681.002	154.403	98.1448	218.191	71.3516	41.9417
540.401	88.4196	281.157	207.813	110.943	94.1435

## Sheet: Fig1 f
Veh	Abx	Neo	Abx-FMT(N)
4.3	5.8	6.5	6.2
4.45	5.4	6.5	6.4
4.6	5.6	6.4	6.4
4.7	5.9	6.2	6.3
4.5	6.2	6.4	6.4

## Sheet: Fig1 g
Mock	Veh	Abx	Neo	Abx-FMT(N)
1	8	6	4	5
1	9	5	4	4
2	7	5	4	3
0	9	6	3	5
0	8	5	5	4

## Sheet: Fig1 k
	D0.Veh					D7.Veh						D0.Abx					D7.Abx						D0.Amp					D7.Amp				D0.Van					D7.Van				D0.Neo					D7.Neo
Akkermansia	10.1223	18.4299	13.622	20.1234	20.4716	33.5707	42.7568	22.9657	31.51	54.9066	33.0627	0.0194021	0.0135406	0.0656372	0.0208998	4.80923	0.0217731	0.0223585	38.2505	7.29967	0.651921	0.935049	0.0527686	0.0194497	0.0543313	0.022279	0.0190351	0.0669965	0.403988	32.6264	0.0577611	35.8789	3.71515	30.8657	45.5462	2.7513	0.0119875	0.005	0.0106244	0.00888	8.13535	19.8472	4.59927	9.6967	19.2094	27.6511	17.5594	51.9988	66.6105
Dubosiella	10.1514	0.366243	7.22094	11.4118	18.0651	1.1316	0.548605	0.768209	0.0774419	4.82386	0.662417	0.0176382	0.011848	0.0124178	0.0199911	0.00532	0.0951389	0.105486	1.25538	2.39658	1.02613	0.632704	0.0125214	0.0037	0.0119713	0.0119964	0.00865	0.249801	18.1933	5.7904	0.172366	0.0100578	0.0134024	0.00555	0.00539	0.0075	0.051946	0.0355265	0.0364926	0.0366329	12.69	7.2	12.59	2.47	3.02	46.3348	4.59402	26.0511	5.59992
[truncated: 13 more columns]

## Sheet: Fig2 a
Veh	Akk	Dub	EF
5.2	6.2	6.4	5.5
5.2	6.3	6.5	4.9
5.4	6.1	6.6	5.2
4.9	5.9	6.4	5.2
5	5.8	6.6	5

## Sheet: Fig2 b
Mock	Veh	Akk	Dub	EF
0	8	6	1	8
1	6	6	3	7
0	7	5	2	7
0	6	4	2	6
0	7	5	1	7

## Sheet: Fig2 e
Veh	Abx	Abx-Akk	Abx-Dub	Abx-EF	Neo
4.8	5.3	6	6.4	5.2	6.4
4.9	5.4	5.8	6.2	5.35	6.3
4.8	5.7	5.9	6.3	5.2	6.35
4.6	5.5	6	6.2	5.6	6.6
4.4	5.6	5.8	6.5	5.45	6.2

## Sheet: Fig2 f
Mock	Veh	Abx	Abx-Akk	Abx-Dub	Abx-EF	Neo
0	8	6	5	3	7	3
1	8	5	6	2	7	4
1	7	7	5	4	8	2
0	9	6	4	4	7	3
0	7	7	5	3	6	5

[truncated: 64 more sheets: Fig2 h, Fig2 i, Fig2 j, Fig2 k, Fig3 b, Fig3 c, Fig3 d, Fig3 e, Fig3 g, Fig3 h, Fig3 i, Fig3 j, Fig3 k, Fig3 m, Fig4 b, Fig4 c, Fig4 d, Fig4 e, Fig4 i, Fig4 j …]
